# Supplementary material for: Evolutionary Patterns of Bone Histology and Bone Compactness in Xenarthran Mammal Long Bones
Source: PLoS One. 2013 Jul 9;8(7):e69275. doi: 10.1371/journal.pone.0069275 (PMC3706384; doi:10.1371/journal.pone.0069275)
Supplement: Table S1 — List of samples and their specifications. (XLS) [file pone.0069275.s002.xls]

## Sheet: Sheet1
Table S1
List of samples and their specifications.
Taxon	Taxonomy	Bones	sin/dext	Institute/Donor	Location	Geological age	Catalogue No.	PHZ No.	Comment
† Glyptodon clavipes	Glyptodontidae	Humerus/Radius/Ulna	dextral	Paläontologisches Institut und Museum, Universität Zürich	Pampas Fm., Argentina	Pleistocene	PIMUZ A/V 463	402/476/475
† Glyptodon clavipes	Glyptodontidae	Humerus/Radius/Ulna	dextral	Paläontologisches Institut und Museum, Universität Zürich	Pampas Fm., Argentina	Pleistocene	PIMUZ A/V 465	410/405/406
† Lomaphorus ornatus	Glyptodontidae	Humerus/Radius/Ulna/Femur	dextral	Paläontologisches Institut und Museum, Universität Zürich	Pampas Fm., Argentina	Pleistocene	PIMUZ A/V 438	477/407/403/686
† Pampatherium typum	Pampatheriidae	Humerus/Radius	dextral	Paläontologisches Institut und Museum, Universität Zürich	Pampas Fm., Argentina	Pleistocene	PIMUZ A/V 428	409/404
Chaetophractus vellerosus	Dasypodidae	Humerus/Radius/Ulna/Femur	dextral	Zoologisches Museum, Universität Zürich	Zoo Zürich	extant	ZMZ 20213	529/530/531/528
Dasypus hybridus	Dasypodidae	Humerus/Femur	dextral	Paläontologisches Institut und Museum, Universität Zürich	unknown	extant	PIMUZ A/V 4798	594/585
Dasypus hybridus	Dasypodidae	Humerus/Femur	dextral	Paläontologisches Institut und Museum, Universität Zürich	unknown	extant	PIMUZ A/V 4799	593/548	juvenile
Dasypus novemcinctus	Dasypodidae	Humerus/Femur	dextral	Paläontologisches Institut und Museum, Universität Zürich	unknown	extant	PIMUZ A/V 4800	551/576
Dasypus novemcinctus	Dasypodidae	Humerus/Femur	dextral	Paläontologisches Institut und Museum, Universität Zürich	unknown	extant	PIMUZ A/V 4801	577/546
Dasypus novemcinctus	Dasypodidae	Humerus	dextral	Paläontologisches Institut und Museum, Universität Zürich	unknown	extant	PIMUZ A/V 4802	578
Euphractus sexcinctus	Dasypodidae	Humerus/Femur	dextral	Zoologisches Museum, Universität Zürich	unknown	extant	ZMZ 17834	644/645
Euphractus sexcinctus	Dasypodidae	Humerus/Femur	dextral	Paläontologisches Institut und Museum, Universität Zürich	unknown	extant	PIMUZ A/V 4803	545/544
Euphractus sexcinctus	Dasypodidae	Humerus/Femur	dextral	Paläontologisches Institut und Museum, Universität Zürich	unknown	extant	PIMUZ A/V 4804	552/543
Tolypeutes matacus	Dasypodidae	Humerus/Femur	dextral	Zoologisches Museum, Universität Zürich	unknown	extant	ZMZ 11151	646/647
Tolypeutes tricinctus	Dasypodidae	Humerus/Femur	dextral	Paläontologisches Institut und Museum, Universität Zürich	unknown	extant	PIMUZ A/V 4805	592/547
Tolypeutes tricinctus	Dasypodidae	Humerus/Femur	dextral	Paläontologisches Institut und Museum, Universität Zürich	unknown	extant	PIMUZ A/V 4806	591/550	juvenile
† Acratocnus antillensis	Megalonychidae	Tibia	sinistral	American Museum of Natural History	Cuba	Pleistocene	AMNH unnumbered 1	436
† Megalocnus rodens	Megalonychidae	Femur	sinistral (?)	American Museum of Natural History	Cuba	Pleistocene	AMNH unnumbered 2	437
† Megatherium sp.	Megatheriidea	Femur	sinistral	Coleccion de Paleontología de Vertebrados de la Alcaldía de Urumaco	Socorro Fm., Urumaco, Venezuela	Middle Miocene	AMU-CURS 220	526	core sample
† Mirandabradys zabasi	Mylodontidae	Femur	sinistral	Coleccion de Paleontología de Vertebrados de la Alcaldía de Urumaco	Codore Fm. , Urumaco, Venezuela	Pliocene	AMU-CURS 128	639
† Mylodon robustus	Mylodontidae	Tibia	sinistral	Paläontologisches Institut und Museum, Universität Zürich	Pampas Fm., Argentina	Pleistocene	PIMUZ A/V 501	408
† Nothrotherium escrivanse	Nothrotheriidae	Humerus/Radius/Ulna/Tibia	dextral	Paläontologisches Institut und Museum, Universität Zürich	Pampas Fm., Argentina	Pleistocene	PIMUZ A/V 477	413/411/412/478
† Parocnus brownii	Megalonychidae	Humerus	dextral	American Museum of Natural History	Cuba	Pleistocene	AMNH unnumbered 3	435
† Urumaquia robusta	Megatheriidea	Femur	sinistral	Coleccion de Paleontología de Vertebrados de la Alcaldía de Urumaco	Urumaco Fm., Urumaco, Venezuela	Late Miocene	AMU-CURS 169	527	core sample
† Folivora indet.	Folivora	Femur	sinistral	Museo de Historia Natural de San Rafael	Aisol Fm., San Rafael, Argentina	Middle Miocene	MHNSR-PV 1002	612	core sample
† Folivora indet.	Folivora	Humerus	sinistral	Museo de Historia Natural de San Rafael	Aisol Fm., San Rafael, Argentina	Middle Miocene	MHNSR-PV 1003	613	core sample
† Folivora indet.	Folivora	Radius	dextral	Museo de Historia Natural de San Rafael	Aisol Fm., San Rafael, Argentina	Middle Miocene	MHNSR-PV 1006	614	core sample
† Folivora indet.	Folivora	Radius	sinistral (?)	Museo de Historia Natural de San Rafael	Aisol Fm., San Rafael, Argentina	Middle Miocene	MHNSR-PV 1007	615	core sample
Bradypus torquatus	Bradypodidae	Humerus/Femur	dextral	Zoologisches Museum, Universität Zürich	Brasil	extant	ZMZ 11102	641/640
Bradypus tridactylus	Bradypodidae	Humerus/Femur	dext/sin	Naturhistorisches Museum Basel	Zoologischer Garten Basel	extant	NMB 10488	487/488
Choloepus didactylus	Megalonychidae	Humerus/Radius/Ulna/Femur	dextral	Zoologisches Museum, Universität Zürich	Zoo Zürich	extant	ZMZ 17223	523/525/524/522
Myrmecophaga tridactyla	Myrmecophagidae	Humerus/Femur	dextral	Zoologisches Museum, Universität Zürich	Zoo Zürich	extant	ZMZ 11119	642/643
Tamandua tetradactyla	Myrmecophagidae	Humerus/Femur	sinistral	Naturhistorisches Museum Basel	unknown	extant	NMB 10420	489/490	juvenile
Tamandua tetradactyla	Myrmecophagidae	Humerus/Femur	dextral	Paläontologisches Institut und Museum, Universität Zürich	unknown	extant	PIMUZ A/V 4807	542/549
Tamandua tetradactyla	Myrmecophagidae	Humerus/Femur	dextral	Paläontologisches Institut und Museum, Universität Zürich	unknown	extant	PIMUZ A/V 4808	580/579
