# Supplementary material for: Evolutionary Patterns of Bone Histology and Bone Compactness in Xenarthran Mammal Long Bones
Source: PLoS One. 2013 Jul 9;8(7):e69275. doi: 10.1371/journal.pone.0069275 (PMC3706384; doi:10.1371/journal.pone.0069275)
Supplement: Table S2 — 1. Bone profiler outputs for humeri included in this study. Table S2.2. Bone profiler outputs for femora included in this study. (XLS) [file pone.0069275.s003.xls]

## Sheet: Table S3.1
Table S3.1
Bone profiler outputs for humeri included in this study.
Taxon	PHZ No.	S		P		Min		Max		Cg		Cc		Cp
		prox	dist	prox	dist	prox	dist	prox	dist	prox	dist	prox	dist	prox	dist
† Glyptodon clavipes	402	0.0398742		0.635573		7.1744e-07		0.995098		0.583		0		0.998014
† Glyptodon clavipes	410	0.04288		0.567426		0.0087893		0.998614		0.671		0		0.998073
† Lomaphorus ornatus	477	0.0686413		0.535263		2.67002e-07		0.999999		0.696		0		1
† Pampatherium typum	409	0.0860222		0.464482		0.302		0.983409		0.818		0		0.998797
Chaetophractus vellerosus	529	0.0339372		0.458045		0.0882922		0.99222		0.798		0		0.999927
Dasypus hybridus	594	0.0414555	0.0364203	0.549483	0.518448	0.0680035	0.268279	0.995349	0.98666	0.707	0.788	0.152921	0	0.999629	0.999886
Dasypus hybridus	593	0.0709683	0.0499671	0.785456	0.729801	0.133954	0.192322	1	1	0.454	0.56	0	0	0.999866	0.99967
Dasypus novemcinctus	551	0.0515755	0.0525683	0.587129	0.544909	6.83825e-07	0.127292	0.999999	0.999999	0.644	0.73	0	0	0.999287	0.999448
Dasypus novemcinctus	577	0.0385437	0.0454236	0.65818	0.585431	0.172763	0.0173269	0.999999	0.986755	0.634	0.645	1	0	0.999371	1
Dasypus novemcinctus	578	0.0465262	0.059347	0.555628	0.511231	0.0778975	0.0952474	0.991469	0.999999	0.7	0.75	0.694963	0	0.999682	1
Euphractus sexcinctus	644	0.0372843	0.0396077	0.49465	0.479281	0.158339	0.147662	0.997483	0.997232	0.786	0.795	0	0.178451	0.999977	1
Euphractus sexcinctus	545	0.0325678	0.0407829	0.541506	0.513261	0.213305	0.115027	0.999495	0.999999	0.764	0.759	0	0	1	1
Euphractus sexcinctus	552	0.0886614	0.0480481	0.512414	0.545243	0.0499743	0.226835	0.999999	0.999873	0.724	0.762	0	0	1	1
Tolypeutes matacus	646	0.132073	0.0753862	0.470015	0.531872	1.93316e-07	0.131474	0.778807	0.9078	0.566	0.672	0	0	0.989239	1
Tolypeutes tricinctus	592	0.0296029	0.0360933	0.56158	0.576932	0.290715	0.322855	0.999621	0.999495	0.771	0.768	0	0.934335	1	1
Tolypeutes tricinctus	591	0.0441609	0.0464841	0.764022	0.776936	0.0931206	0.176932	1	1	0.46	0.493	0	0.11	1	1
† Nothrotherium escrivanse	413	0.0531678		0.528255		0.190933		0.997357		0.762		0.0846906		0.995239
† Parocnus brownii	435	0.0687979		0.413884		0.202939		0.991592		0.844		0		0.998862
Bradypus torquatus	641	0.0985541	0.0933851	0.495125	0.473202	0.0607017	0.0034001	0.988495	0.988868	0.73	0.737	0	0	0.999427	1
Bradypus tridactylus	487	0.046942	0.0478931	0.463372	0.407101	0.0474839	0.0270979	0.979332	0.988777	0.77	0.82	0	0	0.997064	0.999315
Choloepus didactylus	523	0.0265698	0.0298248	0.611331	0.61239	0.0260595	1.16155e-07	0.962217	0.959317	0.606	0.593	0	0	0.999851	0.999887
Myrmecophaga tridactyla	642	0.0880268	0.0908602	0.507341	0.511897	0.335541	0.270507	1	1	0.81	0.788	0	0	0.999919	0.990997
Tamandua tetradactyla	489	0.0954299	0.114023	0.406385	0.372815	6.84796e-07	0.0104	0.999999	0.994598	0.803	0.816	0	0	0.999283	0.999857
Tamandua tetradactyla	542	0.0802301	0.0690609	0.321638	0.446145	0.0662593	0.357832	0.98753	0.99297	0.872	0.855	0	0	1	1
Tamandua tetradactyla	580	0.0772658	0.0663056	0.341768	0.251363	0.0683464	2.57045e-07	0.997858	0.997483	0.869	0.919	0	0	1	1

## Sheet: Table S3.2
Table S3.2
Bone profiler outputs for femora included in this study.
Taxon	PHZ No.	S		P		Min		Max		Cg		Cc		Cp
		prox	dist	prox	dist	prox	dist	prox	dist	prox	dist	prox	dist	prox	dist
† Lomaphorus ornatus	686	0.0447361		0.339804		0.0133705		0.998489		0.877		0		1
Chaetophractus vellerosus	528	0.0229557		0.536605		0.0078733		0.984551		0.693		0.122905		0.975584
Dasypus hybridus	585	0.0279253	0.0256318	0.618814	0.665251	0.0717627	0.150193	0.998111	0.99874	0.636	0.617	0.037961	0.514532	1	0.999979
Dasypus hybridus	548	0.0283257	0.0188506	0.835196	0.870446	0.149656	0.16612	1	1	0.401	0.362	0	0	0.999225	0.999728
Dasypus novemcinctus	576	0.0209716	0.0264048	0.626661	0.634752	0.0854508	0.0927428	0.99874	0.998992	0.636	0.628	0	0.0625352	0.994204	0.999052
Dasypus novemcinctus	546	0.0257952	0.0216215	0.675919	0.691615	0.0382844	0.0822935	0.998992	0.999243	0.554	0.555	0	0	0.997923	0.99947
Euphractus sexcinctus	645	0.0299951	0.037522	0.605508	0.625049	0.0282666	0.0590553	0.993595	0.997734	0.631	0.621	0	0.0247678	0.999775	0.999542
Euphractus sexcinctus	544	0.0263098	0.0215416	0.579902	0.61189	0.080605	0.108361	1	1	0.684	0.66	0	0	1	1
Euphractus sexcinctus	543	0.0388467	0.0422944	0.616404	0.675883	0.0848477	0.124748	0.999243	0.999873	0.642	0.59	0	0.584219	0.999862	0.999941
Tolypeutes matacus	647	0.0420394	0.0376201	0.754109	0.765767	3.84507e-07	1.26318e-07	1	1	0.42	0.403	0	0	1	0.999748
Tolypeutes tricinctus	547	0.0357032	0.0139065	0.683924	0.701027	0.0910975	0.0601145	0.995727	0.995976	0.564	0.531	0	0	1	1
Tolypeutes tricinctus	550	0.0297718	0.0260977	0.826786	0.837409	0.0517189	0.004617	1	1	0.344	0.294	0	0	0.999949	1
† Megalocnus rodens	437	0.0852809		0.309649		6.41649e-07		0.959225		0.843		0		0.999296
† Mirandabradys zabasi	639	0.136182		0.245639		7.64904e-07		0.960277		0.849		0		0.989541
Bradypus torquatus	640	0.0787966	0.0925967	0.519316	0.473322	1.73917e-07	2.31068e-07	0.984771	0.977188	0.695	0.728	0	0	0.998403	0.999383
Bradypus tridactylus	488	0.0674137	0.0754964	0.446077	0.370974	0.0334522	5.89098e-07	0.987284	0.983065	0.781	0.827	0	0	1	1
Choloepus didactylus	522	0.092066	0.037783	0.61212	0.661115	3.02039e-07	0.141196	1	0.969709	0.596	0.599	0	0	0.999742	1
Myrmecophaga tridactyla	643	0.0736707	0.0560604	0.437994	0.490867	0.0223502	0.140847	0.992017	0.999117	0.786	0.781	0	0.0101833	0.996328	0.99996
Tamandua tetradactyla	490	0.0635473	0.107375	0.372614	0.414241	3.40815e-07	3.01659e-07	0.983933	0.999999	0.832	0.789	0	0	1	1
Tamandua tetradactyla	549	0.0490866	0.0615004	0.399396	0.552249	1.26318e-07	0.289514	0.985545	0.994723	0.818	0.768	0	0	0.998954	1
Tamandua tetradactyla	579	0.0546291	0.0603067	0.494512	0.514866	0.0179537	2.86799e-07	0.992766	0.995017	0.741	0.715	0	0	1	0.999767
